# Supplementary material for: Significance of extended sports cardiology screening of elite handball referees
Source: PLoS One. 2021 Apr 9;16(4):e0249923. doi: 10.1371/journal.pone.0249923 (PMC8034713; doi:10.1371/journal.pone.0249923)
Supplement: S1 Dataset — (XLSX) [file pone.0249923.s001.xlsx]

## Sheet: Sheet1
Subject	Basic details					History	Echocardiography			Laboratory examinations											Antropometric parameters				Resting blood pressure		Cardiopulmonary exercise testing		Resting lying 12-lead ECG (1=presence of the change)
	Sex (1=male, 2=female)	Age (year)	Level as a former player (1 = higher divisions, 2 = lower divisions)	Level of refereeing (1= 1st division, 2= second division)	Trainings (hours/week)	Smoking (0= no, 1=yes)	interventricular septal wall thickness (mm)	Posterior end diastolic wall thickness (mm)	Left ventricular ejection fraction (%)	Creatine kinase (U/l)	Total cholesterol (mmol/l)	LDL cholesterol (mmol/l)	HDL cholesterol (mmol/l)	Triglycerides (mmol/l)	Free iron (mmol/l)	Total iron-binding capacity (umol/l)	Transferrin (g/l)	Ferritin (ug/l)	Red blood cell (10^12/l)	Haemoglobin (g/l)	Height (cm)	Weight (kg)	Body mass index (kg/m^2)	Bodyfat (%)	Systolic	Diastolic	Running time (min)	Maximal relative aerobic capacity (ml/kg/min)	Heart rate	Increased QRS voltage	Incomplete right bundle branch block	Early repolarization	Black athlete repolarization variant	Juvenile T wave pattern	Sinus bradycardia	Sinus arrhythmia	Ectopic atrial rhythm	Junctional escape rhythm	1° atrioventricular block	Mobitz Type I 2° atrioventricular block	Left axis deviation	Left atrial enlargement	Right axis deviation	Right atrial enlargement	Complete right bundle branch block	T wave inversion	ST segment depression	Pathologic Q waves	Complete left bundle branch block
1	1	44	2	2	2	0	10	7	64	62	3.9	2.83	0.91	1.17	13	67.8	2.7	318	5.4	146	175	81	26.449	28	149	85	7.08333	39.3	64		1												1
2	1	24	2	2	5	1	8	8	55	125	4.7	2.95	1.68	0.66	21.4	64.5	2.57	112	5.49	167	179	69	21.5349	10	133	90	13.2	49.2	75		1
3	2	26	2	2	3	0	8	8	69	84	4.7	3.25	1.66	0.39	22.9	73.8	2.94	62	4.2	131	170	64	22.1453	23.1	116	77	10.9833	39.3	70		1	`
4	1	27	1	2	7.5	0	10	9	56	244	4.3	3.19	1.26	0.71	39.2	63.2	2.52		4.43	141	175	87	28.4082	19	133	84	11.1833	41.6	62		1
5	1	26	1	2	4.5	1	10	8	63	167	3.9	2.54	1.28	0.7	7	68	2.71	108	5.23	146	180	79	24.3827	10.4	104	58	13.2167	49	65		1
6	1	28	2	2	4.5	0	10	9	60	200	3.7	2.21	1.36	0.65	20.2	70.5	2.81	35	5.34	151	169	74	25.9095	18.3	121	71	11.4833	48.3	73			1
7	2	28	1	2	4.375	0	8	8	62	158	4	2.45	1.61	0.72	28.3	112.7	4.49	40	4.71	145	181	77	23.5036	22	132	75	13.6333	38	79
8	2	27	1	2	3.5	0	8	8	66	119	4.4	2.51	1.86	1.18	27.7	89.6	3.57	110	4.54	133	163	59	22.2063	26	121	85	10.5833	35.8	69
9	1	29	2	2	4.5	1	10	10	60	113	4.5	2.83	1.42	0.99	5	66.8	2.66	218	5.11	153	183	102	30.4578	21.6	156	81	7	46.3	94												1
10	1	18	2	2	7.5	0	9	8	62	163	3.6	2.07	1.34	1.13	15	66.8	2.66	74	5.16	149	184	70	20.6758	6.8	118	80	13.75	62.3	70
11	1	23	2	2	4.375	0	8	8	55	227	3.3	1.84	1.65	0.28	16.5	54.5	2.17	80	5.01	152	185	86	25.1278	10.1	127	86	13.55	51.2	70
12	1	22	1	2	1.5	1	8	9	61	114	3.6	1.91	1.62	0.73	10.3	66.8	2.66	124	5.11	149	180	70	21.6049	11.7	128	83	15	48.3	67
13	2	20	2	2	4.5	0	7	7	63	121	3.7	2.37	1.52	0.89	5.1	102.2	4.07	21	5.07	129	176	65	20.984	28	131	91	9.23333	34.1	86
14	1	24	2	2	3	1	12	10	58	267	4.9	3.35	1.57	0.69	20.3	87.1	3.47	90	5.7	168	181	84	25.6402	19.6	127	95	10.95	43.3	80
15	2	24	1	2	4.5	0	9	10	61	69	4.6	2.59	2.01	0.56	17.6	71.8	2.86	44	5.12	150	175	70	22.8571	23.6	102	78	11.4333	41.2	77		1
16	2	23	2	2	3.75	0	8	8	66	145	3.9	1.78	1.81	1.46	23.7	83.8	3.34		4.79	146	172	61.5	20.7883	29.5	177	76	7	40.1	130		1
17	2	19	1	2	4.5	0	9	8	60												164	67	24.9108	32	131	85	6.45	39.5	73
18	2	25	2	2	4.5	0	9	8	62	74	4.1	2.7	1.54	1.18	17.6	90.9	3.62	28	4.23	133	173	63	21.0498	23.9	128	84	12.05	25.3	53						1
19	1	36	2	2	2	0	9	9	66	125	4	2.56	0.99	2.81	14.7	67.5	2.69	207	5.69	161	183	92	27.4717	28.6	182	107	9.06667	44.3	76												1
20	1	25	2	2	5.25	0	10	9	59	117	3.8	2.56	1.55	0.31	21.5	66	2.63	68	5.28	146	180	72	22.2222	12	145	79	13.0667	49.9	67		1
21	2	21	2	2	2	0	8	7	60	46	4.7	2.76	1.83	0.87	10.6	86.3	3.44	14	4.47	131	162	48	18.2899	22.8	120	75	15	43.6	70
22	1	43	2	2	3	0	8	8	58	91	7.4	6.18	1.26	1.39	16.9	70.8	2.82	176	5.24	154	179	78	24.3438	16.6	141	85	11.5333	43.2	60
23	2	20	2	2	5.625	0	8	8	62	142	3.7	1.89	1.79	0.48	19.7	66.3	2.64	40	4.84	132	174	75.5	24.9372	20.1	118	73	10.4833	42.1	66
24	1	27	1	1	7.5	0	8	9	58	220	4.3	2.85	1.54	0.88	25.9	66.3	2.64		5.64	169	170	68	23.5294	8.6	133	81	15	52.2	63
25	2	28	2	2	5	1	7	6	59	220	4.7	2.51	1.92	1.56	20.7	75.6	3.01	80	4.13	129	170	62	21.4533	18.6	140	89	10.1	42.6	63		1
26	2	25	2	2	5	0	11	8	59	232	5.4	3.28	1.91	1.51	22.4	89.6	3.57	67	4.09	122	163	63	23.7118	26.5	134	72	10	44	69		1					1							1
27	2	26	1	2	3.75	0	8	7	55	76	3.9	2.52	1.27	0.58	17.4	88.6	3.53	40	4.22	132	175	77	25.1429	27.4	125	88	9.35	37.9	83		1
28	1	28	2	2	5	0	10	8	62	259	4	2.14	1.47	1.38	14.3	66	2.63	118	5.23	150	177	85	27.1314	20	144	84	12.7	46.1	66		1
29	1	23	2	2	9	0	9	7	61	178	5.1	3.78	1.24	0.74	22.9	76	3.03	159	5.32	156	171	72	24.623	17.9	164	104	12.8167	46.8	89		1										1
30	1	24	2	2	3	0	10	9	56	151	4.6	3.38	1.13	1.06	11.4	75.8	3.02		5.13	147	172	81	27.3797	28	136	81	11.0667	42.8	75		1
31	1	23	2	2	3	0	10	8	53	152	3.9	2.48	1.68	0.6	9.2	63.5	2.53	195	5.26	160	181	77	23.5036	16.8	170	100	15.65	49.8	61		1					1
32	2	20	1	2	4.375	0	8	8	61												185	73	21.3294	25.6	117	76	8.41667	39.8	74		1
33	2	21	1	2	4	0	8	7	60	104	4.7	2.82	1.72	0.94	8.6	69.5	2.77	37	4.45	130	173	68	22.7204	25	109	70	9.03333	42.2	49		1				1
34	1	25	1	2	7.5	0	10	9	60	355	6.1	4.11	1.86	1.19	23.2	65.3	2.6	167	4.96	154	186	86	24.8584	20.8	130	80	12.0167	43.9	60		1
35	1	18	2	2	11.5	0	7	6	56	170	3.7	2.41	1.05	2.46	7.4	79.3	3.16	20	5.39	151	185	70	20.4529	4.6	125	91	14.0167	60.4	77	1						1
36	2	27	1	2	2	0	10	7	62	72	4.3	2.85	1.51	0.77	26.8	63.8	2.53	59	4.55	138	168	66	23.3844	27	111	70	5	35.7	60		1
37	2	28	2	2	5	0	9	10	60	89	4	2.95	1.13	0.96	21	62.5	2.49	50	4.73	131	178	75	23.6713	28	144	84	9.16667	40.2	60							1
38	1	26	1	2	6	0	9	9	60	2256	5.2	3.76	1.73	0.85	24.5	69.5	2.77	68	5.29	164	178	82	25.8806	12.8	156	100	11.65	47.8	69		1
39	2	27	1	2	5	1	9	7	60	71	4.1	2.83	1.15	1.54	5.2	82.3	3.28	13	4.87	132	180	63	19.4444	22	121	75	10.4	42.2	58						1
40	2	21	2	2	4.375	0	7	8	61	113	4.3	1.95	2.05	1.54	10.4	110.2	4.39	15	4.49	125	178	62	19.5682	22	126	92	11.1	43.7	67
41	2	22	2	2	7.5	0	9	10	59	168	6.5	3.31	3	1.31	10.9	109.4	4.36	32	4.73	142	172	67	22.6474	19.3	133	97	14	46.6	66																	1
42	2	25	2	2	7.5	0	8	8	57	103	5.1	3.49	1.89	1.12	9.6	82.6	3.29	46	4.79	142	170	66	22.8374	18.7	140	83	10.3	48.6	63		1
43	1	29	1	1	6	0	11	10	63	452	4.9	3.81	1.08	1.12	26.2	73	2.91	98	5.77	165	187	94	26.881	14.8	135	83	12.1333	48.8	54		1				1						1
44	1	26	2	2	6.25	0	11	9	55	214	4.6	3.07	1.37	0.55	14.7	86.1	3.43	96	5.29	150	188	116	32.8203	24.6	143	84	11.0167	47.2	61										1		1
45	2	22	1	2	3.75	0	8	8	60	71	4.9	3.14	1.74	0.53	10.7	88.1	3.51	17	4.78	136	169	67	23.4586	33.2	137	80	8.66667	37.9	98
46	2	22	2	2	3.75	0	8	7	60		4.6	2.79	1.74	0.49	8.7	85.8	3.42	16	4.73	135	169	64	22.4082	30.3	121	68	9.73333	39.4	83
47	2	21	2	2	3.125	1	7	6	62	111	3.8	2	1.65	0.62	16.8	72.5	2.89	57	5.06	143	173	76	25.3934	29.4	114	79	8.18333	40.7	102		1
48	1	21	1	2	8.25	1	9	10	55	134	5.3	3.29	1.94	0.85	27.6	64.3	2.56	147	5.34	168	177	87	27.7698	24.9	151	97	12.3	45.4	79
49	1	24	2	1	4.5	0	7	7	54	191	4.4	2.98	1.61	0.64					5.36	153	179	75	23.4075	5.8	128	78	10.0167	#REF!	70
50	1	40	2	1	3.75	1	11	10	64	117	5.2	3.52	1.58	1.09					4.78	145	184	90	26.5832	15.9	130	86	8	#REF!	73												1
51	1	24	1	1	9	0	10	10	56	207	5.2	3.3	1.66	1.08	23.5	62.3	2.77		5.89	167	183	83	24.7843	9.6	116	68	9.61667	#REF!	56		1	1(II notching, aVF slurring)			1
52	1	43	2	1	4.5	0	13	13	66	260	3.8	2.08	1.11	2.4	15.5	56	2.49	143	4.77	146	183	97	28.9647	21.1	156	98	7.68333	#REF!	89												1
53	1	32	2	1	4.5	0	9	9	60	366	5.2	3.55	1.01	2.18	20.7	49.3	2.19		4.89	55	177	75	23.9395	16	133	89	7.26667	#REF!	91		1
54	1	27	2	2	7.5	0	10	10	55	115	3.4	1.75	2.01	0.74					5.16	154	187	90	25.7371	10.4	141	70	12.1	#REF!	61		1															1
55	1	41	2	1	2	0	12	11	60	190	4.4	3.09	1.17	0.71	33.1	80.8	2.7	228	4.71	146	190	98	27.1468	23.2	111	66	5.48333	#REF!	72		1
56	1	42	1	1	2	1	10	10	62	1114	6.9	5.16	1.25	2.36	15.4	50.8	2.26	507	5.11	155	184	91	26.8785	16.7	118	82	5.6	#REF!	85												1
57	1	45	2	1	2	0	10	8	60	96	4.7	3.64	1.13	1.32					4.87	153	185	90	26.2966	17.5	139	81	8.85	#REF!	63
58	1	26	1	1	6	1	9	9	55	184	4.1	3.04	1.26	0.84	25.1	58.3	2.59	320	4.7	138	186	89	25.7255	5.4	138	72	9.3	#REF!	80		1					1
59	1	36	2	1	3	0	12	10	55	112	5.4	3.84	1.6	0.7					4.69	143	186	98	28.327	20.4	142	81	6.45	#REF!	82		1
60	1	32	2	1	5.25	0	11	9	55	371	5.5	3.58	1.83	0.83	22.4	78.5	3.49	60	5.52	168	196	97	25.2499	13.3	143	79	8.75	#REF!	66
61	1	36	2	1	1.5	1	10	11	62	79	4.1	2.74	1.32	0.89	28.3	58.5	2.6	305	5.36	163	195	104.7	27.5345	23.6	132	74	7.01667	#REF!	70
62	2	27	2	1	7	0	8	7	60	95	5.5	3.02	2.16	1.14	29.1	67	2.98	50	4.57	139	166	67	24.3141	26.7	128	82	9.53333	#REF!	68		1															1
63	1	40	2	1	2.5	0	10	8	60	142	4.7	2.54	0.83	7.57	14.7	67	2.98	48	5.18	151	178	72	22.7244	9.1	180	110	5.16667	#REF!	81		1
64	2	26	1	1	4.5	0	8	8	62	101	4.6	2.63	2.09	0.75	32.9	79.4	3.53	63	4.97	148	163	61	22.9591	22.1	155	104	8.01667	#REF!	73
65	1	45	1	1	1.5	0	11	8	60	197	4.2	2.7	1.36	0.61	14.7	63.7	2.83	210	5.51	164	183	85	25.3815	15	142	92	6.51667	#REF!	88
66	1	24	2	1	3.75	0	11	9	60	3231	3.6	1.87	1.6	0.62	19.1	55.1	2.45	80	4.58	141	179	76	23.7196	6.2	144	77	8	52.9	68
67	1	43	1	1	2	0	10	10	55	334	4.8	3.01	1.58	1.12	24.7	66.2	2.94	20	4.52	134	178	80	25.2493	13.3	133	82	11.0167	#REF!	57						1
68	1	39	1	1	3	1	11	9	58	181	4.7	3.29	1.32	1.34	17.3	66.4	2.95	173	4.76	151	185	91	26.5888	22.1	139	93	8	#REF!	76		1
69	1	39	1	1	11.25	0	10	10	55	148	4.6	2.8	1.92	1.1					4.84	147	190	88	24.3767	6.3	137	76	9.83333	#REF!	56		1				1				1
70	2	28	2	1	4.5	0	8	8	60	65	5.2	2.29	2.51	1.8	16.9	63.7	2.83	44	4.48	134	165	62	22.7732	21.4	134	82	4.33333	#REF!	79
71	1	41	2	1	2.5	0	11	10	60	111	5.2	3.79	1.38	1.21					5.11	155	170	73	25.2595	19.1	124	82	6.33333	#REF!	72
72	1	42	1	1	2	0	10	10	61	147	4	2.36	1.65	0.89	31	66.6	2.96	50	4.93	143	172	67	22.6474	12	132	82	8.2	#REF!	80		1										1
73	2	25	1	1	3.75	0	8	7	65	98	5.4	3.15	2.1	1.16	23.2	66.8	2.97	41	4.06	127	165	60	22.0386	20	120	85	5.25	#REF!	83		1
74	2	34	1	1	2.5	1	8	6	62	185	4.4	2.74	1.68	0.57	10.1	72.4	3.22	32	4.02	121	172	65	21.9713	17.2	120	84	5.46667	#REF!	58		1				1											1
75	1	41	2	1	3	0	12	9	60	150	6	4.48	1.16	1.38	24.4	57.6	2.56	259	4.88	156	180	90	27.7778	19.9	135	97	5.36667	#REF!	76												1
76	1	33	2	1	3	0	10	8	60	98	5.8	4.37	1.17	1.53					4.92	148	183	87	25.9787	18.9	136	78	8	#REF!	78																		1
77	1	43	1	1	3	0	11	8	64	100	5.3	3.88	1.02	1.2	15.7	61.2	2.72	347	4.46	140	183	103	30.7564	23.7	136	85	4.61667	#REF!	69												1
78	2	31	1	1	2.5	0	9	7	66	76	4.7	3.02	1.74	0.59	12.3	58	2.58	27	4.52	137	163	65	24.4646	22.6	136	95	4.31667	#REF!	83		1
79	2	39	1	1	2	1	9	9	60	356	4.9	3	1.98	0.85	24.6	67.3	2.99	22	4.37	138	170	61	21.1073	21.7	125	81	4.9	#REF!	76
80	1	25	2	1	3.5	1	9	8	60	320	4.2	2.14	2.06	0.46	16.4	54.2	2.41	82	5.3	154	179	77	24.0317	12.9	121	56	8.01667	#REF!	60		1
81	2	43	1	1	3	1	8	8	64	75	4.1	2.29	1.78	0.52	7.7	67.7	3.01	11	3.4	107	170	63	21.7993	17.1	94	63	4.61667	#REF!	73
82	1	20	2	1	5.25	0	11	8	55	267	3.1	1.7	1.35	0.66					4.91	145	195	100	26.2985	16	130	69	8.28333	#REF!	63		1
83	1	29	2	1	5.5	0	11	9	60	205	5.1	2.89	1.98	1.34	14.5	64.8	2.88	131	5.37	163	180	73	22.5309	10.5	127	68	10.0833	#REF!	66		1
84	2	24	1	1	6	0	7	7	60	91	4.8	2.58	2.29	0.62					4.84	145	170	56	19.3772	20.9	109	77	9.31667	#REF!	61
85	1	32	1	1	3	0	11	11	61	329	3.9	2.17	1.06	2.76	14.7	69.3	3.08	292	4.94	156	187	100	28.5968	19.2	145	97	7.06667	#REF!	67												1
86	2	34	1	1	4.5	0	8	7	62	94	3.5	2.19	1.36	0.6	19.1	52.4	2.33	100	4.2	128	163	57	21.4536	12.3	134	87	7.55	#REF!	72
87	1	46	2	1	1	0	11	9	60	183		3.21	1.61	0.46	12.8	56.5	2.51	90	5.43	164	182	82	24.7555	18.2	151	96	8.08333	#REF!	68		1
88	2	20	2	1	2.5	0	8	8	63	113	4.4	2.9	1.52	1.2					4.68	139	175	73	23.8367	26.2	117	72	6.16667	#REF!	65																	1
89	1	25	1	1	5	0	10	10	62	230	4.6	3.12	1.36	1.07	26.7	61.4	2.73	99	5.12	156	177	91	29.0466	16.1	158	82	9.01667	#REF!	70		1
90	1	26	1	1	2	0	13	13	55	162	4.9	3.07	1.59	1.08	9.2	60.1	2.67	91	5.34	150	186	90	26.0146	12.8	132	78	6.53333	#REF!	86
91	1	20	2	1	3	0	12	9	60	105	3.5	1.97	1.53	0.82					4.82	150	190	94	26.0388	19.4	118	78	9.06667	#REF!	71
92	1	29	2	1	5	1	11	11	55	73	4.4	2.71	1.3	1.57	14.5	66.6	2.96	226	5.04	149	183	88	26.2773	14.7	132	80	7.53333	#REF!	57	1	1				1
93	1	23	1	1	4	0	11	11	60	73	3.9	2.59	1.11	2.04	17.7	59.2	2.63	199	5.2	159	196	98	25.5102	15.1	136	78	9.05	#REF!	83		1
94	1	41	2	1	5	0	8	8	61	237	4.3	2.41	1.78	0.71	24.4	56.2	2.5	262	4.91	141	176	80	25.8264	10.1	132	83	9.08333	#REF!	68		1
95	2	42	2	1	2	0	9	9	66	72	6.7	4.65	2.34	0.54	23.4	62.8	2.79	47	4.86	147	170	69	23.8754	22.6	124	74	6.1	#REF!	67
96	1	24	2	1	3	0	13	10	55	600	4.4	2.9	1.11	1.31	24.9	58.7	2.61	125	5.32	164	183	92	27.4717	16.5	161	85	12.0833	#REF!	68		1										1
97	1	22	2	1	3.5	1	10	9	60	167	3.7	2.52	1.05	1.4	32.1	63.4	2.82	213	5.34	162	184	85	25.1063	9.8	155	87	7.2	47	83																	1
98	1	40	2	1	3	1	12	10	60	172	5.9	4.64	1.3	0.66	19.9	66.2	2.94	170	5.63	162	182	88	26.5668	17.4	158	110	5.38333	#REF!	79												1
99	1	23	2	2	6	0	9	9	56	371	3.4	1.8	1.26	1.27	8.9	79.8	3.18		5.22	154	188	89	25.1811	12.3	123	68	-	-	57						1	1
100	1	18	2	2	4	0	11	9	59												190	65	18.0055	18.7	110	70	-	-	74		1
[truncated: 12 more columns]
